# Supplementary material for: Drought-responsive WRKY transcription factor genes TaWRKY1 and TaWRKY33 from wheat confer drought and/or heat resistance in Arabidopsis
Source: BMC Plant Biol. 2016 May 23;16:116. doi: 10.1186/s12870-016-0806-4 (PMC4877946; doi:10.1186/s12870-016-0806-4)
Supplement: Additional file 1: Table S1. — Nucleic acid sequences of drought-induced responsive WRKY genes in wheat. (XLSX 24 kb) [file 12870_2016_806_MOESM1_ESM.xlsx]

## Sheet: Sheet1
Table S1 Nucleic acid sequences of drought-induced responsive WRKY genes in wheat
Gene ID	Nucleic acid sequences
Unigene50292_All	GATATGGCGGCACTTGTCACTCCCGCGGGTTGTCCCAGCGTGTCCGAGCTGGTCGTGCAGGGCCGGGACTCCGCCGCCGTCCTCGAGGCCCTGCTCCGGGGCGCGTCGTCCCCCGACAACGCCGGGATCCGGGAGCTCGCCGCGGAGATCCTCCGTTGCTGCGACCGCGCGCTCGCCGCGCTCCACGGCGGTGAAGGCGCCGTGGTCGATGTCTCCGGCGGCAGGAAGCGAAAGTCGGGGCCCGGCGGCGCTGACAACCTGACGAGGCCGAAAAGAAGGATGCGCGCGAGCGGCGGGGAGAAGGCGGCGAGAGTCGAGAGGAGGCGGACGGCGGAGGACGGCTTCATATGGAGGAAGTACGGGCAGAAGGAGATCCACAACAACAAGCACCCGCGGCTC…
CL2151.Contig2_All	TGCCTCGACCTCATGGTCGGCCGTCCCATGGACCGCGAGCCGTCTCTGGCGAGGTGCACCGGAAGCAGAACCGAAGCCGGCATTGCTAGCTCGGCCTGTAGCAGAGCACCTTCCATGACCAACGACGAGGCTAAGATCCTGGAGGCGAAGCTGGCGCAGGTGAGCGAGGAGAACCGGAGGCTCACGGAGATGATCGCCTACCTTTACGGCAACAAGGTC
CL7466.Contig1_All	ATGTCGGGCGAGTTCCAGTTCCACGACGAGCTCGCGTCGCTCTTCACGCAGCGGCCGGGGCCGGGGATGCAGCAGCAAGAGCAGCAGGCCTCCTGGCTCGCCGACTACCTGCAGACGCCCATGGACTACGACCTGCTGTGCAGAGCGCTGGAGCTGCCGGCCGCGGAGGACGTCGTCAAGAGGGAGCTGGTGGTGGACACCACGCCAAGCGGCGGCGGCGCCCTCACTCCCAGCGCCGGCGGGGGGACGCCCAACGCCACGTCGTCCATGTCGTCCTCGTCGAGCGAGGCCGGCGGAGGCCTCTGCGCCGGAGAGGGGGACTCGGCGGGGAGGTGCAAGAAGGAGGACGGCGACGGGGAGGACGGCAAGGGGGGAGATGAGGGTGACAAGAGCAAGAAA…
Unigene9495_All	CACTCGCAGGGCTGCCAGGCCACCAAGCAGGTGCAGCGCGCCCACGCCGACCCGCTCCTCTTCGACGTCGTGTACCTCGGCGCGCACACCTGCGCCCAGGCCACCGCGATCCTGGCCGGCCCGGAGCAGCAGCCTCCTGCTGCCTTCGCCCTGGAGCACCAGCAGCAGGAGACTTCACCAGAGGAAGGGATTCAGTGGCCGGTAGAGCCCGTGACGCCGCCCCCCTTCCCCTCCTCGCCGGCCAGCTGCTACACGCCGGGGAGCCCCTGGTGCCAGCCTGCCGGCAGTTACGGCTACGCTGCTGGCGGGGGGCTCGGGGCTGACATGGAGTACGACGCTGAGTTCGTCGAGATGTTCTTGAATCTGTCCGAG
Unigene24182_All	CATACACACACTCGTTCTGCGTGCCGCACGTACCGTCGAGCTATCCGAACTGAAATGCAGAGGAGCAGAGGTTGTGCCCCGGGCGGTGAGCACGCCTGGGCAGCGGCTGACGGCGGGATACAGCTGCAGCGCCGGGAGAGGGAGCTGGTGGCGCAGCTGCACGAGTTGCTGTTCCCGTCCACGTCGAGCGGCGCGTCCTCGTGTTCTGGTCTTGCGGCTGACTTGTGTTGGGAGCACGGCAGCTCACAGGTGAAGGCAACGGCGGCGTCGTGCGCCGGAGGCAAACGGCGCGGGGGGCGCAAGAGAGTCCGGGAAGATGAACGGCACGAGGAGGGGCAAGGACACCGCGGCGGTGCTGCGACTGCGACGAAGGCTACTACTCGTTGCAGGAGGAAGAAG…
CL15640.Contig3_All	CAGCGCAGAGCGATGGAGAGCGTGGATGAAAATGGAGGAAGCCGCCTTGTGGTGACCGAGCTGGGCTACATCAAGGAGCTGGTGAGGCAGCTGGACGTCAACCTGGGAGGTTGCCCCGACCACTGCAAGCGCCTGGCCGCCCAGATCTTCGCCCTGACCGAGAGATCCATCGGCATGATCAGGTCCGGCCACTTCGACTGCCGGAAGCGCTCCGCCGCCGGCCTCGACTCGCCGCCGTTCTCCGCGACGCCCAGCCCCCTGAGCGACGTCTCCGGCGTGCCTTTCCATGCCAACAACAAGAAGAGGAAGACAATGGAGAAACGGAAGCATCAGGTCAGGGTGAGCTCGGAGGGAGGAGGAGCAGAGACCCCAGTCGATGACGGCCACAGCTGGAGGAAG…
Unigene23958_All	GAGCAGGAGAGTGTTCGAGCTCACGTGCTCGTGCTTCGATCGATGTCCATGGCGACGTACGAGCAGGTGATGGATGACCTGGCCAAGGGGCAGGAGTTCGCGACGCAGCTGCAGGGCCTCCTCCGGGACTCCCCCAAGGCCGGCCACATCATGGACCAGATCCTCCACACCTTCTCCCGCGCCATCCACACCGCCAAGGCCGCGGCCGCGGCCGCTGCCAGCGCCAGCGCCAGCGAGAGCGAGGTCACCGATGGCGCAAGCAGCGGCGGGAAGAGGAAGCCCGCCGCCCGCGGAGGACCGCGCAAGGCCTGTCGGACAAGGACCCAGGATTCGTCCGTCGTC
CL7466.Contig2_All	ATGTCGGGCGAGTTCCAGTTCCACGACGAGCTCGCGTCGCTCTTCACGCAGCGGCCGGGGCCGGGGATGCAGCAGCAAGAGCAGCAGGCCTCCTGGCTCGCCGACTACCTGCAGACGCCCATGGACTACGACCTGCTGTGCAGAGCGCTGGAGCTGCCGGCCGCGGAGGACGTCGTCAAGAGGGAGCTGGTGGTGGACACCACGCCAAGCGGCGGCGGCGCCCTCACTCCCAGCGCCGGCGGGGGGACGCCCAACGCCACGTCGTCCATGTCGTCCTCGTCGAGCGAGGCCGGCGGAGGCCTCTGCGCCGGAGAGGGGGACTCGGCGGGGAGGTGCAAGAAGGAGGACGGCGACGGGGAGGACGGCAAGGGGGGAGATGAGGGTGACAAGAGCAAGAAA…
CL2311.Contig1_All	GGAGGACCGCGCAAGGCCTGTCGGACAAGGACCCAGGATTCGTCCGTCGTCACGAAGAACATGAAGAGCTTGGAGGACGGGCAGACATGGCGCAAGTACGGGCAGAAGGAGATACAGAACTCCAAGCACTCAAAGGCCTACTTCCGGTGCACGCACAAGTACGACCAGCAGTGCATGGCGCGGCGGCAGGCCCAGCGCTGCGACGACGACCCGGACACGTTCAAGGTCACCTACATCGGCGTGCACACCTGCCGGGACCCCGCCGCCGCCATGGCGCCGCATGCTCCTCACCTGACCGGCACCGCGGCCGGCTGCCGCCTCATCAGCTTCGCGCCGGCCGTTGTTCATGGCGCCAGCACCAGCACGACCACAACGAACACCAACCTGGTCGACGAGGAC…
CL2960.Contig4_All	AGCATGAAGCCGACGGCGGCGGTGAAGAAGGGGCAGAAGCGGGCGCGGCAGCAGCGGTTCGCCTTCGTGACCAAGAGCGAAGTTGATCACCTCGAGGATGGGTACAGATGGAGGAAGTATGGGCAGAAAGCCGTCAAGAACAGCCCTTTCCCAAGGAGCTACTACCGGTGCACCAACAGCAAGTGCACCGTGAAGAAGCGGGTGGAGCGGTCGTCGGAGGACCCCTCCGTGGTGATCACCACCTACGAGGGCCAGCACTGCCACCACCAGACCTCCTTCCAGCGCGGCGGCATGCACTTCCACGGCGGCGCTACCGTCGCGCTCGCGGAGCAGATGTCGTTCGTGTCAACTCAGCAGCTGTACAACCTGCCGCCCCTGCGCCGACAACAGATGAATCCT…
CL9014.Contig1_All	CCTCTCCCAACCCAAGTCTCAATTTCAATATTTAATCTCCCTGCTCCTTCTACTCTCGAAAAAATCTCGCTGCTCCTTCCGTCGATCGCCATGTCCTCCCCCACAGGGAGCTTGGATCACGCAGGGTTCACGTTCACGCCGCCGCCGTTCATCACGTCCTTCACTGAGCTTCTATCAGGGTCTGGCGCCGGCGACGTGGAGGGGTCGCCAAGGGGGTTCAACCGAGGGGGTCGGGCCGGGGTGCCCAAGTTCAAGTCCGCGCAGCCGCCCAGCCTGCCCATCTCGTCGCCAGCGTCGCCCTTCTCCTGCTTCTCCATCCCTGCAGGTCTCAGCCCTGCTGAGCTGCTCCACTCTCCCGTTCTCCTCAACTACTCTCATATATTGGCGTCTCCGACTACA…
CL2311.Contig2_All	GCCGGTGGAGGACCGCGCAAGGCCTGTCGGACAAGGACCCAGGATTCGTCCGTCGTGACCAAGAACATGAGGAGCTTGGAGGACGGGCAGACATGGCGCAAGTACGGGCAGAAGGAGATACAGAACTCCAAGCACTCAAAGGCCTACTTCCGGTGCACGCACAAGTACGACCAGCAGTGCATGGCGCGGCGGCAGGCCCAGCGCTGCGACGACGACCCGGACACGTTCAGGGTCACCTACATCGGCGCGCACACCTGCCGGGACCCCGCCGCCGCCGTGGCGGCGCATGCTCCCGGCACCGCAGCCGGCTGCCACCTCATCAGCTTCGCGCCGGCCGCTGCTCATGGCACCACCACCAGCACCACCACAACGAAC
CL15640.Contig5_All	ATGGAGAGCGTGGAGGGAAACGGCGCCGGCCGCGGGAACCTGCAGCTTGTGGTGTCGGAGCTGTGCCGCGTCCAGGAGCTGGTGCGGCAGCTGGAGCTGCACCTACACGCGCCGGACGCCTCCATCGACCTGTGCCGCGCCCTCACCGCCGAGATCTTCGCGCTCACCGACCGGTCCATCGGCTTCGTCGCCGCCGCACATTTCCCCGACGCCCCGACGACGCCCTCCAGCACGTCCAGCTCCCTCAGCGGCGTCTCCGACCAGCCCTTCAGGACCAACACCAAGAAGAGGAAGGCGACGGCGAGGTGGACGAGCCAGGTGAGGGTGAGTGCGGCCGGCGGCGCGGAGGGGCCTGGCGACGACGGCCACAGCTGGAGGAAGTACGGGCAGAAGGACATC…
CL2151.Contig1_All	ATGGACACGGCGCGGCGCTCGCCGGTCTGCCTCGACCTCATGGTCGGCCTTCCCATGGTCCGCGAGCCGTCTCCGGCGAGGTGCGCCGGAATGAGAGCCGAAGCTCACATTTCTAGCTCGGCCTGTGGCAGAGCAGCTTCCACCACCATGACCAACGGCGAGGCTAAAATCCTGGAGGCCAAGTTCACGGAGGTGAGCGAGGAGAACCGGAGGTTGACAGAGATGATCGGTTACCTGTACGCTAATAACCAGAACTTCGCGCGACAGGGCCCCGAAGGCGAGGGCGAGCAGCCCGCGAGTACAGCCGCGTCGCCGACATCGCCGGTGGGCAAGAAAAGGGGCAGGGAGAGCATGGAGACGTCGGATTCCGGCGATGCCAACAGCGACAAGAAGATAAAC…
CL15640.Contig2_All	GTCAGGGTGAGCTCGGAGGGAGCAGGAGCGGAGACCCCAGTCGACGACGGCCACAGCTGGAGGAAGTACGGCCAGAAGGACATCCTTGGAGCCAAGCACCCAAGGGGATACTACCGCTGCACGCACCGCAAATCCCAGGGATGCGCGGCGACGAAGCAGGTGCAGCGCGCCGACGAGGACCCGGCGCTCTTCGACGTGATCTACCACGGCGAGCACACCTGCGTCCATAAGACGGTGGCGACCGCGGCGGCGGCCATGGCGCAGCCGGCGGAGGAGAACCCGGACGCGCGTAGGCATCTGCAGAACCTGAGCACGAGCCTGACGGTGAACACCGAGGGACTCACGGCGACGGCGGGTCATCAGGGCTGCGGCACCACCACGTCCTTCTGCTTCTCCTCG…
CL321.Contig3_All	GATCTGCCGGCGGCGAGCGCGTCCGCGCAGGTCCAGCTGGCTCCGTCGGACGAGATCATGCCGGCCGCGTCAGGCGAGCCCGCAGGCGCCGCCTCCTCCTGTTCCAGCGGCGACGGCGCCGCAGCCGCCGCGGAGAACGCCGACAAGCCGCAGGAGGCCGCCGACGCAGCGAGCATGAAGCCGGCGGCGGCGGCAGGGAAGAAGGGGCAGAAGCGGGCGCGGCAGCAGCGGTTCGCCTTCGTGACCAAGAGCGAAGTTGATCACCTCGAGGATGGGTACAGATGGAGGAAGTATGGGCAGAAAGCCGTCAAGAACAGCCCTTTCCCAAGGAGCTACTACCGGTGCACCAACAGCAAGTGCACCGTGAAGAAGCGGGTGGAGCGGTCGTCGGAGGACCCC…
Unigene47896_All	GTCGCGCTCGCCTTCGCAACGAACACCTCGTTCTCTGCTGGCGGCAGCGGTGGATCAAGGCTGTCGATACCCATGGCCATGACGCCGCCGTCCTCCTTCCCGCCGGCGTCCCCGTCGTCGTACTTGAACATGTCCTCCGGGTTCCTCGACTCGTCGGCCCTCCTCAGCCCCAGCCTATTCCCATCGCCGACGACGGGCGCATTCCCCTCGCATCAGTTCAACTGGATGGGGACGCCGGAGAACGACGGCCTGCAGGGAAGCGCCAACCAGGACGAGCAGCGGCAGTACTCCGGCTTCACGTTCCAGACGACGGCGCCGCTGCCGGCGGTGACCACCACGACCGCGTCCTCCTTCCTGCAGTCGTCCATGCCCATGGCTCAACTGGTGGGAGACTCGTAC…
CL2151.Contig3_All	TGCCTCGACCTCATGGTCGGGCGTCCCATGGACCACGAGCCGTCTCGGGCGAGATGCACCGGAACAAGAACCGAGGCCAACGTTGCTAGCTCGGCCTGTGGCAGAGCACCTTCCATGACCAACGACGAGGCTAAGATCCTGGAGGCGAAGCTGGCGCAGGTGAGCGAGGAGAACCGGAAGCTGACTGAAATGATTGCCTACCTGTACGGCAACCAGGTCTCGCGCCAGAGCCCCGACGGCGAGGGCCAGCCGCGCGCCAGCACGGCAGCGTCGCCGACGCCCCCGGCGAGCAAGAAGAGGAGCCGGGACAGCATGGACACCTCCCATTCTTGCGATGTGGAAATTAGCAACAGGAACGTAGGCACGGGCGAGGCCGAACATGTCGATGTGGACAGCCCT…
CL4329.Contig1_All	ATGGACAAGGGCCACCTCGGTGGCGGCGGAGGAGGAGGAGGACTGCTCGCCCTGGACGCCTCGCCGCGGCAGCTCGGCTTCCTGAACTTGCTATCACCGGCGCCGTTCCACAGGAGCATGGAGGCGGACGACGGCGGCGGTGGCGGCGGCGGCAGGGGGAGGAGGTCCATCGAGGTTGACTTCTTCTCCGACGAGAAGAAGAACATGAAGAAGAGCCGCGCATCGGCCGGTGCTGACGCGGAGGACCACAAGGATCAGGCCTCCGCCGCCGGACTCGCCATCAAGAAGGAGGACCTCACCATTAACCTCCTTCCCGGGAACAACACGAGGAGCGACCGGTCCATGGTGGTCGACGACGACGGGGCGTCCCGGGCCGACGAGGACAGGAACGGCAGGAAC…
CL3634.Contig1_All	TCACAATTCACAACCCGCGAAGCGCGCGCACGCTCGCCCACGCCAGGTGCTGCTGAGCTGAGCCGAGGGCCGGGCATGGAGGACACGGCGGCGACGCTGGCGACGGAGCTGGACGGGCTGCTGGCCATGGCGAGGGAGCTGGAGGCGCGCGTCGACGGCGACCAGGGCGCGCCGGGCGCCGCCAGGGAGCTCTGCGCCGAGCTGGCCGCGTCTGTCGACCGGGCCATGCGCCTCGCCGGCGAAGGCAATGCCACCGGCAGGGCGAGCGTGAGCGGCAGGAAGGCCGCGGCGGGGAAGGTGAGGAGGCAGGTGCGGGTGGCGTCGGTGACGGACGCGGGGCCGCTCAACGACGGGCTGAGCTGGCGAAAGTACGGCCAGAAGGACATCCTCGGCGCCCCG…
CL14217.Contig1_All	ATGACTACCTCGTCGTCAGGGAGCGTGGAGACGTCGGCCAATTCGAGGCCCGGCTCCTTCTCCTTCGGGAGCGCGAGCTTCACTGAAATGCTGGGCGGCTCCGCCGCGGCCGGCGGCGCGTCCGGGTACAAGGCCCTGACCCCGCCTTCCCTGCCGCTCTCGCCTTCGCTCATGTCCCCGTCGTCCTTCTTCAGCATGCCCGCCGGCATGAACCTCGCCGACTTCCTCGACTCCCCGGTGCTCCTCACCTCCAGTATCTTCCCGTCACCCACGACGGGCGCGTTCGGGTCGCAGTTCAACTGGCGGCCGGAGGCGCCGACGCCGAGCGCCGCCGAGCAGGGCGGCAAGGAGGAGCAGAGGCAGCCCTACTCCGACTTCTCGTTCCAGACGGCGCCGGCG…
Unigene45898_All	CAGATGGCGGCGACGCTGACTAGGGACCCCGGGTTCAAGGCGGCACTCGTGTCGGCGCTCTCTGGTCGGATCCCTGTTGCC
CL9014.Contig2_All	ATGTCCTCCCCCACAGGGAGCTTGGATCACGCAGGGTTCACGTTCACGCCGCCGCCCTTCATCACGTCCTTCACCGAGCTTCTGTCAGGGTCCGGCGCCGGCGACGCGGAGCGGTCGCCAAGGGGGTTCAACCGAGGGGGCCGGGCCGGGGCGCCCAAGTTCAAGTCCGCGCAGCCGCCCAGCCTGCCCATCTCGTCGCCCTTCTCCTGCTTCTCCATCCCTGCGGGCCTCAGCCCTGCTGAGCTGCTCGACTCCCCCGTTCTCCTCAACTACTCCCATATCCTGGCGTCTCCGACCACAGGTGCGATCCCTGCGCGGAGGTACGACTGGCAGGCGAGCGCCGATCTGAACACCTTTCAGCAGGATGAGCCCTGCCGAGGAGACAGCGGCCTCTTTGGC…
Unigene23130_All	TGGAGGAAGTACGGGCAGAAGGTGGTGAAGGGCAACCCGAACCCGCGCAGCTACTACAAGTGCACCACCGTGGGGTGCCCCGTGCGGAAGCACGTGGAGCGCGCGTCCCACGACCTGCGCGCCGTGATCACCACGTACGAGGGCAAGCACAACCACGACGTGCCGGCCGCCAGGGGGAGCGCCGCGCTCTACCGCCCCGCGCCCCGGGCGGCGGACAGCACCGCGAGCACCGGCCACTACCTTAACCCGCAGCCGTCCGCCATGGCGTACCAAACCAGCACGGGAGGCCCCAACGTCGCCGCCGCCGGGACGCAGCAGTACGCGCCGAGGCCCGACGGGTTCGGCGGCCAGAACCAGGGCTCGTTCGGCTTCAACGGCAGCTTCGGCTTCTCCGGGCCC…
CL9014.Contig3_All	GAGAATTCATCCGTCACATTCGGAGACGATGAGGCCGACAATGGCGCTGAGCCTGAGACCAAGCGCCGGAAGGAGCACGGTGACAACGAGGGCAGTTCAGGTGGCACCGGCGGCTGCGGGAAGCCCGTGCGCGAGCCGAGGCTTGTGGTGCAGACGCTGAGCGATATAGACATACTCGACGACGGCTTCCGGTGGAGGAAGTACGGGCAGAAGGTTGTCAAGGGCAATCCCAACCCCAGGAGCTACTACAAGTGCACAACGGTGGGTTGCCCAGTGCGCAAGCATGTGGAGCGGGCCTCGCACGACAACCGCGCGGTGATCACCACCTACGAGGGTAAGCACAGCCACGACGTGCCGGTCGGCCGGGGCCGCGCGCTGCCGGCGACATCTTCCTCCGAC…
CL213.Contig2_All	TTCTTTTCCTTTCTTCTTCCTCCTCCTTCGTCTTCCTCTCCTCTCCTCTCCTCTGCGCTTCCTTTCTTGCTCTGGGACTGGGCAACAATGTCCCCCGTGCCAAGCCCGCATCAATCACAACTTCTAGGCCATGAATCAAGGAAAGAGAAGCGCATGAGGAAGGTGGATACCTTTGCGCCGCACAACGACGGCCACCAATGGAGGAAGTACGGCGAGAAGAAGATCAACAACTGCAACTTTCCCAGGTACTACTACAGATGCACCTACAAAGACAACATGAACTGCCCGGCCACCAAGCAGATTCAGCAGAAAGATCACAGCGACCCCCCATTGTACCAAGTCACATACTACAACGAGCATTCATGCAACAGCGCCTTCCTTGCCCTCACCCCTACAGAG…
CL9014.Contig6_All	CCTCTCCCAACCCAAGTCTCAATTTCAATATTTAATCTCCCTGCTCCTTCTACTCTCGAAAAAATCTCGCTGCTCCTTCCGTCGATCGCCATGTCCTCCCCCACAGGGAGCTTGGATCACGCAGGGTTCACGTTCACGCCGCCGCCCTTCATCACGTCCTTCACCGAGCTTCTGTCAGGGTCCGGCGCCGGCGACGCGGAGCGGTCGCCAAGGGGGTTCAACCGAGGGGGCCGGGCCGGGGCGCCCAAGTTCAAGTCCGCGCAGCCGCCCAGCCTGCCCATCTCGTCGCCCTTCTCCTGCTTCTCCGTCCCTGCAGGTCTCAGCCCTGCCGAGCTGCTCGACTCCCCCGTTCTCCTCAACTACTCTCACATCTTGGCGTCTCCGACTACGGGTGCGGTC…
Unigene27690_All	GAGGAAACCGGCGCTGCGCGGCCCTGTGAATCGGCGGACAGCGGCGACGGCGGCGCCGCAGCCGCCGCGGAGAACGCCGACAAGCCGCAGTCCGCCGCCGACGCAGCGAGCATGAAGCCGGCGGCGGCGGCAGGGAAGAAGGGGCAGAAGCGGGCGCGGCAGCAGCGGTTTGCCTTCGTGACCAAGAGCGAAGTTGATCACCTCGAGGATGGGTACAGATGGAGGAAGTATGGGCAGAAAGCCGTCAAGAACAGCCCTTTCCCAAGGAGCTACTACCGGTGCACCAACAGCAAGTGCACCGTGAAGAAGCGGGTGGAGCGGTCGTCGGAGGACCCCTCCGTGGTGATCACCACCTACGAGGGCCAGCACTGCCACCACCAGACCTCCTTCCAGCGCGGC…
CL14321.Contig2_All	CTTCTTCTTCTTCTTCTTCTCTCATTCTTGAGCTACTGGGAATTCAAGAAAGACATGGACGAGCAGTGGATGATGGGGCAGACTTCCCTCAGCCTCGGCCTCAACGTCGGCCGGCCGACGGCGCGGCGGGGTGCCCCTCCGGTGACCAAGGTTCTCGTGGAGGAGGACTTCATGTCCTCCAAGAAGAATCACGAGGTCGAGGCGCTGGAGGCGGAGCTCCGGCGCGTGGGCGAGGAGAACAGGAGGCTCAGCGACATGCTCCGCGCGCTGGTGGCCAAGTACTGCGACCTGCAGGGCAGGGTCAGCGGCATGATGGCGGCGGCGGTGGCGGCCAACAACCACCAGTCACCCACGACATCTGAGGGCGGCTCCGCGGCCTCGCCGTCCAGGAAGCGCGCC…
CL15640.Contig4_All	ATGGAGGCCGTGCATGAGGGCAATGGAGGAGGGAGCGGCCTGGTGGTGACGGAGCTGAGCCACATCAAGGAGCTGGTGAAGCAGCTGGACGTGCACCTGGGGGGCTCGCCCGACCTCTGCAAGCTCCTCGCCCAGCAGATCTTCGCCGTCACCGAGAGGTCCATCGGCATGATCAAGTCCGGCCACTTCAACGGCCCCAAGCGCTCGGCCGCCGGCGCCGGCCTCGACTCGCCGCCGCTGTCCCCCACGCCCAGCCCCCTCAGCGGCGTCTCCAACACGCCGTTCAAGCCCAACAAGAAGAGGAAGACGTCAGAGAAAGGGAGGCATCAAATCAGGGTGAGCTCGGCGGCGGGAGGAGCGGACGCCCCGGCCGACGACGGCCACAGCTGGAGGAAGTAC…
CL15640.Contig8_All	AGCTGGAGGAAGTACGGCCAGAAGGACATCCTCGGAGCCCAGCACCCAAGGGCGTACTACCGTTGCACGTACCAAAAGACTCAGGGATGCGCGGCGACGAAGCAGGTGCAGCGCGCCGACGAGGACCCGGCGCTCTTCGACGTGATCTACCACGGCGAGCACACCTGCGTCCATAAGACGGCGGCGGCGGCG
CL213.Contig3_All	TTCTTTTCCTTTCTTCTTCCTCTCCTCTCCTCCGCGCTTCCTTTCTTGCTCTGGGACTGGGAAACAATGTCTCCCGTGCCGAGCCCAAATCAATCACACCTTCTAGGCCATGGATCAAGGAAAGAGAAGCGCATGAGGAAGGTGGATACCTTTGCGCCGCACAACGACGGCCACCAATGGAGGAAGTACGGCGAGAAGAAGATCAACAACTGCAACTTTCCCAGGTACTACTACAGATGCACCTACAAAGACAACATGAACTGCCCGGCCACCAAGCAGATTCAGCAGAAAGATCACAGCGACCCCCCATTGTACCAAGTCACATACTACAACGAGCATTCATGCAACAGCGCCTTCCTTGCCCTCACCCCCACAGAGTTCCAGCTGCAGACCGCATCT…
Unigene22134_All	ATGGATCCATGGGTCAGCAGCCAGCCTTCGCTGAGCCTCGATCTGCACGTCGGCCTCCCGCCGATGGGGTACCCGCACAGCCACCACCAGGCGGCGCCGCTGGTCGCGCTGGCCAAGCCCAAGGTCCTCGTCGAGGAGAACTTCATGCAGCTCAAGAAGGACCCTGAGGTTGCGGTTCTTGAGTCGGAGCTACAGCGGGTCAGCGAGGAGAACCGGCGGCTGGGCGAGATGCTCAGGGAGGTGGCCTCCAAGTACGAGACCCTGCAGGGCCAGTTCACCGACATGGTCACGGCCGGCGCCCACGCCGGCGGCAATAACAGCCACTACAACAACCAGCCGTCCTCCGCGTCGGAGGGCGGGTCGGTGTCGCCGTCGAGGAAGCGCAAGAGCGAGGAGAGC…
CL1516.Contig3_All	CAGAAGGTGACCAAGGACAACCCTTGCCCGAGGGCCTACTTCCGGTGCTCGTTCGCGCCGTCGTGCCAGGTGAAGAAGAAGGTGCAGCGCAGCGCCGAGGACAGGACCGTCCTGGTCGCCACGTACGAGGGCGAGCACAACCACGCACAGCCGCCGAAGATGCAAGGCTCTGGCGGTAGGAAGTCCGCCGACGCAGCCGCCGTCCGTGCATCGCCAGCGCCGCCGCTTGCCCAGCAACAGCCGAAGCAGCAATCGATGACGGAGGCGGGATCGGCCGCGGACAGGAAGAACCTGGCGGAGCAGATGGCAGCGACGCTGACGAGGGACCCCGGGTTCAAGGCGGCGCTCGTCTCCGCACTCTCCGGCCGTATC
CL15191.Contig2_All	AGCCTTCTGCAGAGCCTGAGCTCGAGCCTGACGGTGAAGACCGAGGGGCTCACGGCGGCGGGAGCGCAGGGCTGGAGCGCCACCACGCCCTTCAGCTTCTCCTCGCCGGCCGTGAGCGGCATGACGCCGCCGGAGCAGCAGCACCACCCGTTCTCCACGCCGTCGACGCCGGAGAACTGCTTCGTGTCGATGCCCACGTCGCTCGAACCCTCGCCGGCGACCTCAGGCTCGAACCACATGTGCATGACCCCGTTCCATGCGCAGTCCGAGCTCCAAACAATGGTGTCTGCGCTCGTGGAGGCGACGAGCATGCCGGCCGCCGACACGGAGGAGGCCGCCTTCTCCTACTGGGGCTTCGACGATTCTGCCTTGCACGTTAACAACCTCGACGAGGACGTC…
CL9113.Contig1_All	GGAGGCTTGGTGTTGTGCTCCATCTCCATCAACTCCTCCGGCCCGACCATCACGCTGGACCTCACCAAGAACGGGGGAGGCGTGCAGGTCGTCGAGGCAGGGGAGGCGCAACCGGACCTGAAGAAGGTGTGCCGGGAGGTCGCGTCGCCGGAGTTCCGGGCGGCTCTGGTGGAGCAGATGGCCCGCGAGCTCACCGGCGACCGGAAGTTCACGGACGCGCTCGCCGCCGCGATCCTGCGGAAGCTGCCCGATTAT
CL9910.Contig2_All	AGGGGTTACTACAAGTGTAGCAGCGTGAGGGGCTGCCCGGCCAGGAAGCATGTCGAGAGGTGCGTCGACGACCCCGCGATGTTGATCGTTACCTACGAGGGCGATCACAACCACAACCAC
Unigene13575_All	CGGCTGAGCGAGCGGGAGGAGATGGAGGAGAGGTGCGCCCTGGCCACGGAGCTGGCGCAGGTGCTCGACACGGTGAGGCAGCTGGAGGCGCACATGGGCGTGAAGGGCGGCGCTGACAGAGGGGAGACCTGCCGGGCGCTGGTGTCGAGCATGCGCTCCTCCGTCGACAGGTCCATCCACATCGCCATGTCGTCGTGCTGCGTGGTCCTCGGAGCGCCGGAGTCGCCGCCGTCTGCAGGAGGCAGCCCCCGCAGCGGCGGCTCTGACCAGGCTGCCGACTCCCCTTGCCGCGGCGCTCATGCAGCTGGGCAGTCCAAGAAGAGGAAAACACAGCCCAAGTGGAGCACGCAGGTGAGGGTGAACTCCGTAGAGGACGTCGGCCCCCTCGACGACGGCTTC…
CL16569.Contig1_All	GCGGCACCACTGCTCTACCAACAGCAGGCGCAGGCGGTGGGCGACGGCTGCTACTTCTCTTCCATGTCCTCCCACTTCTCCCACGGGGGAATCAGCTCCACCTCCTCCAGCCCGGCCTCCAGCTTCTCCGCCGCGCTCAGCGCCACGCCGGCGATCGCCGCCGACCCCGAGGCGCAGTTCGACATCTCCGAGTACCTCTTCGAAGAGGGCGCGTTCTCCGCGTCGCTCACGCCCGTCGTCCCCGTGCCGGCCGTTGCCGCGGCTGGTGCGAGTTCGGCGACCGCGGTGACTGCAAGGAGCGCTGCCGAGTCGGCGGCGGCGGCGGAGCGGCCGCGGACGGAGCGCATCGCGTTCCGGACGAGGTCGGAGATCGAGATCCTCGACGACGGCTACAAGTGG…
CL9014.Contig5_All	TCCTCCACGGGGAGCTTGGACCACGCAGGGTTCACGTTCACGCCGCCGCCGTTCATCACGTCCTTCACCGAGCTTCTGTCAGGGTCCGGCGCCGGCGACGCGGAGCGGTCGCCAAGGGGGTTCAACCGAGGGGGCCGGGCCGGGGCGCCCAAGTTCAAGTCCGCGCAGCCGCCCAGCCTGCCCATCTCGTCGCCCTTCTCCTGCTTCTCCGTCCCTGCAGGTCTCAGCCCTGCCGAGCTGCTCGACTCCCCCGTTCTCCTCAACTACTCCCATATCCTGGCGTCTCCGACCACAGGTGCGATCCCTGCGCGGAGGTACGACTGGCAGGCGAGCGCCGATCTGAACACCTTTCAGCAGGATGAGCCCTGCCGAGGAGACAGCGGCCTCTCTGGCTTCTCC…
CL1681.Contig3_All	GGTGAGCGAGGTCATCATGGCGACGAGGAGGAGCAGCAGCAGGCAGCTTGGGCGGAGGAGGCAGCCGGCGTTCAACCGCTGGTGATGCCGGAGGACGGGTACCAGTGGAAGAAGTACGGCCAGAAGTTCATCAAGAACATCCAGAAAATCAGGAGCTACTTCCGGTGCCGCGACAAGCGGTGCGGCGCCAAGAAGAAGGTGGAGTGGCAGCCGGGCGACCCCAACCTCCGCGTCGTCTACGACGGCGCCCACCAGCACGGCTCCCCGTCGTCAAACGGCGGTGGTCAGGACGCCGACGGCGCCGCCAACCGGTACGATCTCAGCACCCAGTACTTCGGCGGGGCCGGCGCCCCCACGCCGCAGACGCAG
CL14934.Contig1_All	ATGTCGGACTGCAGCACGGGCACGGACTCGCCGCGGGCCGACTCCGTCGACGAGCAGCCGCCCGCCGACGCCGAGTCGCCCGGCGGAGGCCAGAGCAAGCGCGACCAACCCTCGCCCTCGTCCCCGCTGCCGCCGCCCAAGCGGAGCCGGAGATCTGTGGAGAAGAGGGTGGTGTCGGTGCCGATTTCCGAGTGCGGCGAGCGGGCCAAGACCAACGGCGAGGGCCCGCCGCCGCCGGACTCGTGGGCGTGGCGCAAGTACGGCCAGAAGCCCATCAAGGGATCCCCCTACCCGCGGGGGTACTACCGCTGCAGCAGCTCCAAGGGGTGCCCGGCGAGGAAGCAGGTGGAGCGCAGCCGCGCCGACCCCACCGTGCTGCTCGTCACCTACTCCTACGAT…
CL14934.Contig2_All	AGGGGGTACTACCGCTGCAGCAGCTCCAAGGGGTGCCCGGCGAGGAAGCAGGTGGAGCGCAGCCGCGCCGACCCCACCGTGCTGCTCGTCACCTACTCCTACGATCACAACCACCCGTGGCCGGCGCCCAAGAGCGGCTGCCAACCCAACAAGTCCTCTCCGCGGCTGGTGGACCCCAAGCCCGAGCCTGGCACGCCGGTGGAGTGCCAGCCCGAGCACGGACCTGAAGCGCCGGAGCACGGGCCTGAAGCGCCGGAGCAAGATCAGGAAGAGGAGCATGAGCAGAAGCCTGTCATCGGTCTGGCCGACCCCGCGGCGATCACGACGGTGACCGCGGCGGCCGAGGAGGAGGAGGAGAGCTTCGACTTCGGGTGGTTCGACCAGTACCCGACGTGGCAC…
CL8633.Contig1_All	GTGGAGGTGCGCGAGCACGCGGCGACGCTGCAGACCATCCTGCAGGGGTCGCCGAGCGTGTCGGCCGTGGACGCGAGAGAGCTCGTGAAGGGGATGATGGCCAAGCTGTCCAGCGCTATGTCGGTGCTGGGCGCCACCAGCGGCAGCGGTGTGGAGTCGTCTTTGGGGACAGGCCGAGGACCAGGTCCAGGTGGGAGGAGGAAGAAACCCGGCACGGCGTTGTCCGGGCCGCACCGCCGGAGCAGCTCCAGGAGAAGGTCGAAGAGCCCTTTCATCAACATGGTCACTGCTAGGACGCTCAACGATGGCAAGACATGGAGGAAGTACGGCCAAAAATATATTCATGCCTCTACTAGCCCGAGGAGCTACTACAGGTGCTCTCATAAGCCAGACCAAGGC…
Unigene25087_All	GCCGGAGCCGGGGATGACGAACATCGCGGCGAGAAGAAGATCAAGATCAGTGCGAGGGTGAGCTCAGGGAGGATCGGGTTCAGGACGAGGTCAGAGGTGGAAATCTTGGACGACGGGTTCAAGTGGAGGAAGTACGGGAAGAAGGCGGTGAAGAACAGCCCGAACCCGAGGAACTACTACCGGTGCTCGGCGGAGGGCTGCGGCGTCAAGAAGCGCGTGGAGAGGGACCGCGACGACCCCCGCTACGTCGTCACCACCTACGACGGCGTCCACAACCACGCAACGCCCGGCGCCGCCGCGCAGTACTACTGCTACAGCCCCCCGCGCAGCTCGCCGCCGGCAGCGTATTCCGCCGCTGGCCTACTGCAATTC
Unigene39119_All	GACGACAAGCTGGAGGCGACCAAGGCGGAGATGGGCGAGGTGAGGGAGGAGAACGAGCGCCTCAAGACGCTGCTCTCCCACATCGTCAGGGACTACCAGTCGCTCCAGACGCACTTCCAGGACGCCGTCAAGGTCAAGCACCAAGCACCGGCCGCCGACAAGCTCCCTGCCGCCCCCGCGCCGGCG
Unigene32932_All	GAGGCCGCCGCGGCCGAGGACCGCGCCATCGCCGAGAAGGGGTTCTACCTCCACCCGTCCCCGCGCGGCAATGCCAGCGGCCGCGGCGACCTGACGCCGCCGCCCAGGCTGCTCCCGCTCTTCCCCTTGCAGTCACCCACC
Unigene33182_All	CGGTGCACCGTGGCGCCGTCCTGCCCGGTGCGGAAGCAGGTGCAGAGATGCGCCGACGACATGTCCATCCTGATCACGACCTACGAGGGCACGCACAGCCACCCGCTGCCGCCGGCCGCCGCGGCCATGGCGTCCACCACCTCCGCCGCGGCGTCCATGCTGCTCGCCGGCTCTTCCTCGTCCTCGTCCCACGGACACCACCTCCCTTTCGCGTCCGCAGGGCTCCTGGGCCCGACCACCATCTCCACCATCGCGTCCTGCCCCACCGTCACGCTCGACCTCACC
